# Supplementary material for: The Plasticizer Bisphenol A Perturbs the Hepatic Epigenome: A Systems Level Analysis of the miRNome
Source: Genes (Basel). 2017 Oct 13;8(10):269. doi: 10.3390/genes8100269 (PMC5664119; doi:10.3390/genes8100269)
Supplement: Supplementary file 1 [file genes-08-00269-s001.zip]

Archive with 3 entries (3 files):
- zip_GENES_supplemental materials/__Supplemental Figures.pdf
- zip_GENES_supplemental materials/__Supplemental Table S1_matrix.pdf
- zip_GENES_supplemental materials/_Supplemental Tables.pdf
